# Supplementary material for: Oral Bisphosphonates for Colorectal Cancer Prevention: A Meta-Analytic Reappraisal Beyond Bone Health
Source: J Clin Med. 2025 May 25;14(11):3702. doi: 10.3390/jcm14113702 (PMC12155516; doi:10.3390/jcm14113702)
Supplement: Supplementary file 1 [file jcm-14-03702-s001.zip]

Archive with 1 entries (1 files):
- jcm-3642986-supplementary.pdf
